# Supplementary material for: Alpha-Synuclein: The Spark That Flames Dopaminergic Neurons, In Vitro and In Vivo Evidence
Source: Int J Mol Sci. 2022 Aug 30;23(17):9864. doi: 10.3390/ijms23179864 (PMC9456396; doi:10.3390/ijms23179864)
Supplement: Supplementary file 1 [file ijms-23-09864-s001.zip]

Archive with 1 entries (1 files):
- ijms-1832679-supplementary.pdf
